# Supplementary material for: Elucidation of the Off-Center Displaced Mo in Octahedral Coordination in Ba2MoO5
Source: Inorg Chem. 2025 Jan 1;64(1):674–81. doi: 10.1021/acs.inorgchem.4c03617 (PMC11734122; doi:10.1021/acs.inorgchem.4c03617)
Supplement: Supplementary file 1 — ic4c03617_si_001.xlsx [file ic4c03617_si_001.xlsx]

## Sheet: data
sample_T	Cp Ba2MoO5 exp 1		sample_T	Cp Ba2MoO5 exp 2
272.867	181.435		202.091	151.659
265.926	178.114		202.123	151.05
259.555	176.202		202.031	152.922
253.305	173.98		188.275	143.259
247.192	171.561		187.914	143.763
241.226	169.456		187.845	142.574
235.402	167.473		175.019	136.265
229.722	165.371		174.694	138.004
224.169	163.137		174.615	139.006
218.741	161.174		162.684	129.809
213.46	158.651		162.396	130.664
208.3	156.701		162.342	130.89
203.265	154.653		151.19	124.14
198.351	151.965		150.921	124.673
193.552	149.996		150.87	124.896
188.873	148.023		140.53	118.675
184.309	145.603		140.282	119.144
179.852	143.61		140.234	119.422
175.511	141.125		130.653	112.785
171.262	138.851		130.414	113.198
167.074	137.366		130.373	113.381
163.081	134.837		121.469	106.992
159.14	132.674		121.248	107.414
155.373	129.998		121.227	107.373
151.541	128.602		112.929	101.142
147.9	126.341		112.757	101.318
144.312	124.429		112.715	101.38
140.853	122.706		105.007	95.1667
137.446	120.412		104.837	95.3033
134.051	117.385		104.797	95.3727
130.771	115.083		97.6215	89.6578
127.627	112.866		97.4667	89.7602
124.552	110.19		97.4306	89.8246
121.496	108.553		90.7607	84.5323
118.564	105.731		90.6132	84.5885
115.731	103.84		90.5807	84.6414
112.897	101.428		84.397	79.2075
110.174	98.8068		84.2544	79.215
107.499	97.3156		84.2247	79.2647
104.907	95.0482		78.4967	73.791
102.372	92.9766		78.3392	73.8229
99.8966	91.8599		78.3081	73.8634
97.488	89.8707		72.9858	68.812
95.1332	87.8542		72.8318	68.833
92.8829	85.0979		72.8055	68.8818
90.595	84.3505		67.8624	63.9159
88.4129	82.0457		67.7191	63.9211
86.312	79.8705		67.6931	63.9592
84.2216	78.2215		63.0888	59.1214
82.1648	77.1482		62.9604	59.1295
80.1802	75.5125		62.9387	59.161
78.2379	73.7245		58.6598	54.4238
76.3434	71.9231		58.5405	54.4175
74.5185	70.1109		58.5211	54.4422
72.6938	68.5544		54.5463	49.9343
70.952	66.8704		54.4454	49.9301
69.2432	65.4652		54.4277	49.9573
67.5535	63.9547		50.687	45.571
65.9189	62.3697		50.6025	45.5592
64.3194	60.7929		50.5865	45.5848
62.7618	59.1996
61.2437	57.6579
59.764	56.0774
58.316	54.578
56.9017	53.0828
55.5268	51.5966
54.2007	50.0347
52.8959	48.5569
51.6149	47.0816
50.3635	45.5822
49.1397	44.1416
47.9535	42.7195
46.7815	41.4803
45.6598	39.9818
44.558	38.5824
43.4812	37.3231
42.4277	35.9925
41.3835	34.8756
40.4136	33.4679
39.4288	32.2104
38.478	31.0684
37.5576	29.8381
36.6509	28.6218
35.7682	27.4269
34.9107	26.4424
34.0564	25.1956
33.2539	24.2616
32.4571	23.0794
31.6752	21.9689
30.9163	21.2635
30.1824	20.8271
29.4616	19.891
28.748	18.7072
28.0445	17.7975
27.3673	16.9057
26.7069	15.957
26.0594	15.1713
25.4302	14.3755
24.8087	13.6411
24.2074	12.9229
23.6207	12.2591
23.0475	11.554
22.5015	11.0968
21.9004	10.3554
21.4152	9.69891
20.8981	9.16774
20.3428	8.63271
19.8997	8.08149
19.4005	7.80032
18.917	7.15755
18.4896	6.81585
18.0097	6.28919
17.5918	5.98052
17.1568	5.51492
16.7553	5.23017
16.3377	4.82684
15.953	4.56316
15.5591	4.21096
15.1864	3.9611
14.8161	3.63787
14.4603	3.42173
14.1029	3.16299
13.7695	2.98527
13.4307	2.73769
13.1092	2.56973
12.7809	2.3657
12.4859	2.21644
12.1759	2.0355
11.8907	1.90285
11.5937	1.75287
11.3246	1.65132
11.0397	1.51024
10.776	1.41688
10.5121	1.30713
10.2678	1.22759
10.0086	1.12154
9.77984	1.05364
9.52903	0.971221
9.31559	0.911198
9.07633	0.836512
8.87397	0.786574
8.64459	0.720992
8.46102	0.684537
8.23425	0.622348
8.04257	0.579862
7.84055	0.53343
7.67652	0.499674
7.47162	0.465112
7.2851	0.432205
7.12276	0.415139
25.3527	14.1275
25.3332	14.3494
25.3283	14.3713
25.5157	14.6565
25.5285	14.6451
25.5281	14.6358
25.7171	14.9301
25.7302	14.8871
25.7273	14.9066
25.9328	15.1951
25.9536	15.1825
25.9506	15.1586
26.1303	15.4018
26.1455	15.4174
26.1455	15.3976
26.3321	15.6473
26.3429	15.6677
26.3454	15.6671
26.5605	16.0293
26.5804	15.9409
26.5702	16.0051
26.7498	16.2111
26.7617	16.2003
26.7621	16.1959
26.9448	16.4422
26.9574	16.4742
26.9583	16.4496
27.1604	16.7667
27.1793	16.7125
27.1766	16.7123
27.3546	16.9545
27.3667	16.9773
27.3652	16.9712
27.5536	17.2002
27.5673	17.2309
27.5659	17.2307
27.7589	17.4704
27.7701	17.4833
27.7709	17.4864
27.9618	17.7378
27.975	17.7589
27.9745	17.7561
28.1645	18.0051
28.1759	18.0407
28.1762	18.0029
28.3645	18.2723
28.3754	18.2774
28.3743	18.2846
28.5664	18.5218
28.579	18.524
28.5807	18.5272
28.7717	18.7909
28.7832	18.783
28.7841	18.7856
28.9721	19.0477
28.9825	19.0419
28.9818	19.0406
29.1689	19.28
29.1802	19.3065
29.1765	19.3103
29.38	19.5693
29.3927	19.5846
29.3907	19.6088
29.5756	19.8064
29.5826	19.8429
29.5844	19.8358
29.7845	20.0975
29.7978	20.122
29.7976	20.0812
29.9804	20.3325
29.9868	20.3723
29.9894	20.3553
30.1857	20.648
30.1966	20.6582
30.1984	20.635
30.3844	20.8647
30.3881	20.8906
30.3902	20.8993
30.5891	21.1481
30.598	21.1512
30.5985	21.1285
30.786	21.3652
30.7877	21.4377
30.7904	21.4158
30.9881	21.7045
31.0001	21.6845
31.001	21.664
31.1813	21.9054
31.1893	21.9537
31.1896	21.9568
31.3868	22.2235
31.3969	22.2655
31.3977	22.2318
31.5814	22.4308
31.5848	22.4712
31.5827	22.4996
31.7947	22.845
31.8097	22.75
31.7996	22.745
31.9815	22.997
31.9889	23.0235
31.9894	23.0377
32.1859	23.3284
32.2011	23.292
32.199	23.2481
32.3786	23.5051
32.3848	23.4937
32.3831	23.5257
32.5801	23.8114
32.5944	23.7655
32.593	23.8076
32.7707	23.9718
32.7745	24.0489
32.7756	24.0453
32.9755	24.3204
32.9898	24.3148
32.9829	24.2537
33.1577	24.5436
33.1661	24.5589
33.1666	24.5697
33.3623	24.8393
33.3761	24.8272
33.375	24.8013
33.5533	25.0289
33.5594	25.0645
33.5575	25.0747
33.7609	25.3933
33.777	25.3433
33.7746	25.3104
33.9515	25.5547
33.9539	25.5882
33.9554	25.5849
34.1578	25.919
34.1721	25.8512
34.1649	25.8446
34.3381	26.1171
34.344	26.1125
34.3449	26.1129
34.5382	26.3905
34.5512	26.4045
34.5526	26.3691
34.7298	26.6338
34.7383	26.6143
34.7368	26.629
34.9354	27.008
34.9612	27.054
34.9703	26.913
35.1556	27.0912
35.1645	27.2312
35.1711	27.1858
35.3746	27.5068
35.3917	27.473
35.3873	27.4663
34.4138	25.9209
34.3876	26.1808
34.4044	26.1549
34.3421	25.5996
34.292	26.1041
34.3075	26.0616
34.237	25.5061
34.1943	25.9629
34.2209	25.8946
34.1497	25.3762
34.1	25.8193
34.1172	25.7928
34.0404	25.3252
33.9967	25.662
34.0139	25.6652
33.9549	25.078
33.899	25.5498
33.9136	25.5285
33.8462	24.7992
33.7957	25.4536
33.8139	25.3695
33.7512	24.8593
33.6998	25.3009
33.7154	25.2197
33.6439	25.5586
33.6182	24.9023
33.6	25.1627
33.5496	24.5575
33.4963	24.9925
33.5094	24.986
33.4477	24.4196
33.3961	24.8429
33.4046	24.8401
33.3487	24.3607
33.2966	24.7176
33.3053	24.6907
33.2459	24.1962
33.1946	24.5659
33.2014	24.5525
33.1497	24.1095
33.0962	24.406
33.1009	24.4296
33.0446	23.971
32.992	24.28
33.0003	24.3167
32.9451	23.8311
32.8917	24.1611
32.8949	24.1497
32.8456	23.7286
32.7926	23.9678
32.7934	24.0284
32.7439	23.6196
32.6913	23.8553
32.6878	23.9091
32.6453	23.5272
32.5909	23.7125
32.5921	23.7341
32.5407	23.3306
32.4892	23.5971
32.4922	23.6265
32.4394	23.4208
32.3889	23.491
32.3919	23.5023
32.3308	23.3231
32.2844	23.3198
32.286	23.3907
32.2411	23.1414
32.1873	23.2092
32.1873	23.2474
32.1316	23.1922
32.1296	22.6544
32.0772	23.1203
32.0325	23.0757
32.0179	22.6158
31.9726	22.9951
31.9266	22.8558
31.88	22.8762
31.8845	22.8916
31.8344	22.6433
31.7811	22.7418
31.7819	22.778
31.7266	22.6788
31.6804	22.6158
31.6833	22.6179
31.6265	22.4998
31.581	22.4837
31.5852	22.4854
31.5297	22.4371
31.5283	21.8377
31.4738	22.4014
31.4307	22.3112
31.4268	21.7388
31.3724	22.2553
31.3265	22.1887
31.2799	22.0569
31.2802	22.1175
31.2264	22.0771
31.1787	21.944
31.1786	21.9897
31.1261	21.9229
31.0788	21.7819
31.08	21.8624
31.0248	21.7712
30.9775	21.6833
30.979	21.7252
30.9288	21.6859
30.9162	21.165
30.8701	21.6007
30.8259	21.5048
30.8138	21.0327
30.7696	21.4769
30.7252	21.3973
30.7139	20.9284
30.6693	21.3172
30.6308	21.3335
30.6211	20.8584
30.5686	21.1706
30.5253	21.1894
30.5282	20.7133
30.4697	21.0467
30.4245	21.0852
30.4147	20.6024
30.3674	20.9269
30.3255	20.9758
30.3284	20.4367
30.269	20.801
30.2253	20.7774
30.2284	20.2989
30.1685	20.6483
30.1237	20.6516
30.1159	20.2574
30.0676	20.5254
30.0218	20.5483
30.0353	20.1392
29.971	20.3638
29.9195	20.4486
29.923	20.2122
29.8706	20.2194
29.8193	20.2926
29.8329	19.9516
29.7717	20.1094
29.7211	20.1459
29.7349	19.9775
29.6685	19.9321
29.6172	20.0322
29.6329	19.8372
29.5675	19.7962
29.5148	19.883
29.522	19.7886
29.4667	19.6839
29.4151	19.7819
29.4346	19.5391
29.3684	19.5406
29.3121	19.6172
29.3211	19.4586
29.2643	19.4098
29.2108	19.4818
29.2316	19.2331
29.1677	19.2874
29.1126	19.3641
29.132	18.9908
29.067	19.1458
29.0097	19.2332
29.0293	18.8624
28.9667	18.9887
28.9081	19.1286
28.93	18.6295
28.8661	18.882
28.8074	18.965
28.8261	18.7505
28.7637	18.7646
28.7081	18.8274
28.7279	18.319
28.6655	18.6005
28.6068	18.7488
28.6231	18.3667
28.5638	18.4826
28.5067	18.6156
28.5218	18.1231
28.4632	18.3592
28.4086	18.4779
28.4232	17.9334
28.3614	18.2164
28.3047	18.338
28.3218	17.8116
28.2615	18.1451
28.1989	18.2176
28.2176	17.851
28.163	17.949
28.1113	18.0588
28.1245	17.9401
28.0738	17.8578
28.0046	17.9734
28.0216	17.5695
27.9632	17.6635
27.9112	17.8114
27.9231	17.6144
27.8729	17.5538
27.8021	17.6521
27.8202	17.5032
27.7683	17.4288
27.7084	17.5084
27.7198	17.5045
27.6739	17.3195
27.5959	17.4238
27.6135	17.3095
27.5693	17.1531
27.5029	17.2501
27.5137	17.3582
27.4711	17.0253
27.3977	17.1001
27.4124	17.1316
27.37	16.9103
27.2992	16.9745
27.3141	17.1701
27.2717	16.7757
27.1957	16.8251
27.2106	16.9694
27.1676	16.6125
27.0999	16.7145
27.1112	16.8666
27.0721	16.5232
26.9853	16.6079
27.0049	16.5364
26.9643	16.3773
26.8954	16.4354
26.9071	16.5101
26.8677	16.2879
26.7831	16.2687
26.8022	16.3953
26.7653	16.1224
26.688	16.1929
26.7013	16.242
26.662	15.9715
